# Supplementary material for: Assessment of Personal Relaxation in Indoor-Air Environments: Study in Real Full-Scale Laboratory Houses
Source: Int J Environ Res Public Health. 2021 Sep 29;18(19):10246. doi: 10.3390/ijerph181910246 (PMC8549697; doi:10.3390/ijerph181910246)
Supplement: Supplementary file 1 [file ijerph-18-10246-s001.zip]

Archive with 1 entries (1 files):
- ijerph-1375707-supplementary.pdf
